# Supplementary material for: Citizen-science detects the arrival and establishment of Branchiomma luctuosum (Grube, 1870) (Annelida: Polychaeta: Sabellidae) in Albania
Source: Biodivers Data J. 2020 Aug 5;8:e54790. doi: 10.3897/BDJ.8.e54790 (PMC7423778; doi:10.3897/BDJ.8.e54790)
Supplement: Supplementary material 1 — Supplementary-Citizen-science detects the arrival and establishment of B. luctuosum in Albania [file bdj-08-e54790-s001.xlsx]

## Sheet: Supplementary Table S1
STATE	LOCALITY	COORDINATES	NUMBER OF SPECIMENS	ENVIRONMENTAL DATA	INVESTIGATED DEPTH	FIRST FINDING DATE	REFERENCES
Italy	Lago Lucrino	~40°82'91''N, 14°08'01''E	4	on Cymodocea nodosa	-	1978 or 1979	Giangrande 1989; Knight-Jones et al. 1991 - material collected during the field work carried out by Bianchi (1983)
Italy	Ischia Island	~40°74'49''N, 13°94'62''E	large population with both isolated individuals and small aggregates of 8-10 specimens, although the species seems to be no more present in the area	artificial moorings and soft substrate with C. nodosa, Z. noltei, and P.oceanica	up to 4.5 m	since 1988	Gambi et al. 1998, 2016; Sordino and Gambi 1992; Licciano et al. 2002
Italy	Mar Piccolo and Mare Grande, Taranto	~40°44'83''N, 17°20'97''E	large population, up to 1000 individuals/m2	soft bottoms, such as reduced muds and dead matte of P. oceanica, polluted dark mud with drift algal species and sewage output, and hard bottoms/substrates, such as on Sabella spallanzanii on dock walls, on metallic cables, zinc-plated piles used to support mussel breeding, and floating wharfs	up to 8 m	since 1988	Giangrande and Gambi 1998; Licciano et al. 2002; Mastrototaro et al. 2004, 2014; Matarrese et al. 2004; Mastrodonato et al. 2005; Licciano & Giangrande 2008; Giangrande et al. 2014
Greece	Strymonikos Gulf	~40°66'15''N, 23°74'91''E	1	on Ircinia variabilis	28 m	1989	Arvaniditis 2000; Zenetos et al. 2018
Italy	Napoli	40°82'99''N, 14°23'95''E	large population	on Caulerpa	1 m	1989	Licciano and Giangrande 2008
Italy	La Spezia	44°08'81''N, 9°84'98''E	-	rock and Posidonia oceanica matte	2–5 m	since 1989	Bianchi et al. 2018
Cyprus	Girne Harbour	35°14'11''N, 32°12'25''E	3	rock, among brown algae, muddy-sand and sandy-mud bottoms with shell fragments	17–30 m	1998	Cinar et al. 2005
Italy	Salerno Harbour	40°67'34''N, 14°76'56''E	-	fouling communities on panels	2–6 m	2000	Gambi 2000; Dappiano 2005 (fide Mastrototaro and Dappiano 2008)
Spain	Valencia Port	39°44'56''N; -0°31'83''W	small aggregates, rarely isolated, up to 320–370 individuals/m2	rocky substrates on dock walls, amidst and on native and alien fauna, and on soft bottoms in the crevices of Sabellaria alveolata	0.2–6(15) m	from 2004	El Haddad et al. 2008, 2012
Italy	Miseno area, Naples	~ 40°79'12''N, 14°07'99''E	>2	on Caulerpa and in Posidonia oceanica meadows	5 m	since 2004	Licciano & Giangrande 2008; Gambi in El Haddad et al. 2008
Spain	Port of Cullera, southern Valencia Gulf	39°16'94''N, -0°22'68''W	-	-	-	2005	El Haddad et al. 2008
Turkey	Davultepe, Mersin Bay	~36°42'15''N, 34°65'84''E	12	rock surface	up to 5 m	2005	Cinar et al. 2006
Spain	Port of Portixol, Mallorca Island	39°55'80''N, 2°67'12''E	-	-	-	2006	El Haddad et al. 2008
Spain	Vinaroz, northern Valencia Gulf	40°45'97''N, 0°47'60''E	-	-	-	2006	El Haddad et al. 2008
Italy	Faro Lake, Messina	~ 38°26'00''N, 15°61'51''E	large population	on soft bottom with mud and debris and hard bottom (artificial and natural substrates)	up to 3 m	since 2006	Cosentino et al. 2009; Giangrande et al. 2012; Rizzo et al. 2013
Greece	Salamina Island	~37°73'93''N, 23°58'67''E	well established	-	-	≤2008	Zenetos et al. 2008
Italy	Genova area	~44°25'91''N, 8°91'66''E	-	hard substrates, artificial reefs	up to 3 m	since 2008	Gambi in El Haddad et al. 2008; Bianchi et al. 2018
Italy	Brindisi Harbour	~40°64'77''N, 17°95'96''E	-	dock walls	-	2009	Licciano et al. 2012
Spain	Santa Pola Port, Alicante	38°18'94''N, -0°56'22''W	low/medium abundance	rocky substrate	up to 15 m	since 2009	El Haddad et al. 2012; Katsanevakis et al. 2020
Spain	Benicarló, Tarragona	40°41'05''N, 0°43'25''E	low densities	rocky substrate	up to 15 m	≤2012	El Haddad et al. 2012
Spain	Vinaroz, Tarragona	41°09'41''N, 1°22'27''E	low densities	rocky substrate	up to 15 m	≤2012	El Haddad et al. 2012
Spain	Port Cases d’Alcanar, Tarragona	40°55'18''N, 0°53'17''E	low densities	rocky substrate	up to 15 m	≤2012	El Haddad et al. 2012
Spain	Peñiscola, Castellon	40°35'50''N, 0°40'15''E	low densities	rocky substrate	up to 15 m	≤2012	El Haddad et al. 2012
Spain	Burriana Port, Castellon	39°86'27''N, -0°07'30''E	low densities	rocky substrate	up to 15 m	≤2012	El Haddad et al. 2012
Italy	Livorno Port	43°55'11''N, 10°30'16''E	medium densities	fouling assemblages	up to 1 m	since 2016	Tempesti et al. 2020; Langenek et al. 2020
Italy	Santa Giusta Pond (Sardinian Sea)	39°87'15''N, 8°58'30''E	28	-	2 m	2002	Langeneck et al. 2020
Italy	Tortolì Pond (Tyrrhenian Sea)	39°95'22''N, 9°68'25''E	10	-	0,5 m	2016	Langeneck et al. 2020
Italy	Ustica Island	38°69'24''N, 13°17'56''E	8	-	5 m	2014	Langeneck et al. 2020
Italy	Palermo, Sicily	38°10'57''N, 13°40'90''E	-	-	-	1999	Katsanevakis et al. 2020

## Sheet: References
REFERENCES
Arvanitidis C (2000) Polychaete fauna of the Aegean Sea: inventory and new information. Bulletin of Marine Science 60: 73–96.
Bianchi CN (1983) Serpuloidea (Annelida, Polychaeta) delle lagune costiere laziali e campane. Annali Museo Civico Storia Naturale Genova 84: 231–243.
Bianchi CN, Caroli F, Guidetti P, Morri C (2018) Seawater warming at the northern reach for southern species: Gulf of Genoa, NW Mediterranean. Journal of the Marine Biological Association of the United Kingdom 98 (1): 1–12. https://doi.org/10.1017/S0025315417000819
Çinar ME (2005) Polychaetes from the coast of northern Cyprus (Eastern Mediterranean Sea), with two new records from the Mediteranean Sea. Cahiers de Biologie Marine 46: 143–159.
Çinar ME, Bilecenoglu M, Öztürk B, Can A (2006) New records of alien species on the Levantine coast of Turkey. Aquatic Invasions 1: 84–90. https://doi.org/10.3391/ai.2006.1.2.6
Cosentino A, Giacobbe S, Potoschi JR A (2009) The CSI of the Faro Coastal Lake (Messina): a natural observatory for the incoming of marine alien species. Biologia Marina Mediterranea 16 (1): 132–133.
Dappiano M (2005) I popolamenti bentonici del Porto di Salerno e dei fondi mobili adiacenti: implicazioni per la biodiversità e la problematica delle specie alloctone. PhD Thesis, Università degli Studi di Napoli Federico II, Naples, Italy.
El Haddad M, Bermell VT, Carmona JAG, Assadi García C (2012) The use of georeferenced underwater TV devices for the study of the exotic invasive species Branchiomma luctuosum (Grube, 1869) (Polychaeta, Sabellidae) in ports from the Eastern Iberian coast (Western Mediterranean Sea). BioInvasions Records 1 (4): 277–281. https://doi.org/10.3391/bir.2012.1.4.06
El Haddad M, Capaccioni Azzati R, Garcia-Carrascosa AM (2008) Branchiomma luctuosum (Polychaeta: Sabellidae): a non indigenous species at Valencia Port (western Mediterranean Sea, Spain). Marine Biodiversity Records 1: e61. https://doi.org/10.1017/S1755267207006604
Gambi MC (2000) La problematica delle specie alloctone lungo le coste Italiane: il fouling del Porto di Salerno. Rapporto di Attività (seconda fase). Ministero dell’Ambiente e della Tutela del Territorio Roma, 46 pp.
Gambi MC, Conti G, Bremec CS (1998) Polychaete diversity, distribution and seasonality related to seagrass cover in shallow soft bottoms of the Tyrrhenian Sea (Italy). Scientia Marina 62: 1–17.
Gambi MC, Lorenti M, Patti FP, Zupo V (2016) An annotated list of alien marine species of the Ischia Island (Gulf of Naples). Notiziario della Società Italiana di Biologia Marina 70, 64–68.
Giangrande A (1989) Censimento dei policheti dei mari italiani: Sabellidae Malmgren, 1867. Atti della Società Toscana di Scienze Naturali, Memorie (Serie B) 96: 153–189.
Giangrande A, Cosentino A, Lo Presti C, Licciano M (2012) Sabellidae (Annelida) from the Faro coastal lake (Messina, Ionian Sea), with the first record of the invasive species Branchiomma bairdi along the Italian coast. Mediterranean Marine Science 13 (2): 283–293. https://doi.org/10.12681/mms.310
Giangrande A, Gambi MC (1998) Anellidi Policheti come nuova risorsa marina: un esempio con alcuni sabellidi. Biologi Italiani 10: 13–19.
Giangrande A, Licciano M, Lezzi M, Pierri C, Caruso LPG, Stabili L (2014) Allochthonous Branchiomma species (Anellida, Sabellidae) in the Mediterranean Sea. A case of study in the Mar Grande of Taranto. Biologia Marina Mediterranea 21 (1): 93–96.
Katsanevakis S, Poursanidis D, Hoffman R, Rizgalla J, Rothman SB-S, Levitt-Barmats Y, Hadjioannou L, Trkov D, Garmendia JM, Rizzo M, Bartolo AG, Bariche M, Tomas F, Kleitou P, Schembri PJ, Kletou D, Tiralongo F, Pergent C, Pergent G, Azzurro E, Bilecenoglu M, Lodola A, Ballesteros E, Gerovasileiou V, Verlaque M, Occhipinti-Ambrogi A, Kytinou E, Dailianis T, Ferrario J, Crocetta F, Jimenez C, Evan…
Knight-Jones P, Knight-Jones EW, Ergen Z (1991) Sabelliform polychaetes, mostly from Turkey’s Aegean coast. Journal of Natural History 25, 837–858.
Langeneck J, Lezzi M, Del Pasqua M, Musco L, Gambi MC, Castelli A, Giangrande A (2020) Non-indigenous polychaetes along the coasts of Italy: a critical review. Mediterranean Marine Science. https:// doi.org/10.12681/mms.21860
Licciano M, Giangrande A (2008) The genus Branchiomma within the Mediterranean Sea with description of the new species B. maerli. Scientia Marina 72 (2): 383–391.
Licciano M, Giangrande A, Gambi MC (2002) Reproduction and simultaneous hermaphroditism in Branchiomma luctuosum (Grube) (Polychaeta, Sabellidae) from Mediterranean Sea. Invertebrate Biology 121: 55–65. https://doi.org/10.1111/j.1744-7410.2002.tb00129.x
Licciano M, Murray JM, Watson GJ, Giangrande A (2012) Morphological comparison of the regeneration process in Sabella spallanzanii and Branchiomma luctuosum (Annelida, Sabellida). Invertebrate Biology 131 (1): 40–51. https://doi.org/10.1111/j.1744-7410.2012.00257.x
Mastrodonato M, Lepore E, Gherardi M, Zizza S, Sciscioli M, Feri D (2005) Histochemical and ultrastructural analysis of the epidermal gland cells of Branchiomma luctuosum (Polichaeta, Sabellidae). Invertebrate Biology 124: 303–309.
Mastrototaro F, Chimienti G, Matarrese A, Gambi MC, Giangrande A (2014) Growth and population dynamics of the non-indigenous species Branchiomma luctuosum Grube (Annelida, Sabellidae) in the Ionian Sea (Mediterranean Sea). Marine Ecology 36 (3): 517–529. https://doi.org/10.1111/maec.12160
Mastrototaro F, Dappiano M (2008) New record of the non-indigenous species Microcosmus squamiger (Ascidiacea: Stolidobranchia) in the harbour of Salerno (Tyrrhenian Sea, Italy). Marine Biodiversity Records 1: e12. https://doi.org/10.1017/S1755267205001247
Mastrototaro F, Petrocelli A, Cecere E, Matarrese A (2004) Non indigenous species settle down in the Taranto Seas. Biogeographia 25 (1): 47–54. https://doi.org/10.21426/B6110029
Matarrese A, Mastrototaro F, D’Onghia G, Maiorano P, Tursi A (2004) Mapping of the benthic communities in the Taranto seas using side-scan sonar and an underwater video camera. Chemistry and Ecology 20: 377–386.
Rizzo C, Michaud L, Hörmann B, Gerce B, Syldatk C, Hausmann R, De Domenico E, Lo Giudice A (2013) Bacteria associated with sabellids (Polychaeta: Annelida) as a novel source of surface active compounds. Marine Pollution Bulletin 70: 125–133. https://doi.org/10.1016/j.marpolbul.2013.02.020
Sordino P, Gambi MC (1992) Prime osservazioni sulla biologia riproduttiva e sul ciclo vitale di Branchiomma luctuosum (Grube, 1869) (Polychaeta, Sabellidae). Oebalia 17 (supplementary): 425–427.
Tempesti J, Langeneck J, Maltagliati F, Castelli A (2020) Macrobenthic fouling assemblages and NIS success in a Mediterranean port: The role of use destination. Marine Pollution Bulletin 150: e110768. https://doi.org/10.1016/j.marpolbul.2019.110768
Zenetos A, Corsini-Foka M, Crocetta F, Gerovasileiou V, Karachle PK, Simboura N, Tsiamis K, Pancucci-Papadopoulou M-A (2018) Deep cleaning of alien species records in the Greek Seas (2018 update). Management of Biological Invasions 9 (3): 209–226. https://doi.org/10.3391/mbi.2018.9.3.04
Zenetos A, Vassilopoulou V, Salomidi M, Poursanidis D (2008) Additions to the marine alien fauna of Greek waters (2007 update). Biodiversity Records 1: e91. https://doi.org/10.1017/S1755267207009281
